# Supplementary material for: Ultra-Sensitive Detection of Plasmodium falciparum by Amplification of Multi-Copy Subtelomeric Targets
Source: PLoS Med. 2015 Mar 3;12(3):e1001788. doi: 10.1371/journal.pmed.1001788 (PMC4348198; doi:10.1371/journal.pmed.1001788)
Supplement: S4 Table — Age_Group: in years, corresponding to Figs 2 and 3; 18SrRNA_Quantification: 18S rRNA copy numbers per microliter of blood; varATS_Quantification: varATS copy numbers per microliter of blood; TARE-2_Quantification: parasites per microliter of blood as determined by TARE-2 qPCR; LM_Quantification: parasites per microliter of blood as determined by LM; Pfs25_positivity: 1 indicates positive in pfs25 qRT-PCR, 0 indicates negative in pfs25 qRT-PCR. (XLSX) [file pmed.1001788.s005.xlsx]

## Sheet: S6_TZ_database
Sample	Age_Group	18SrRNA_Quantification	varATS_Quantification	TARE-2_Quantification	LM_Quantification	Pfs25_positivity
1	(40,60]	0	0	0	0	0
2	(0,1]	0	0	0	0	0
3	(40,60]	0	0	0	0	0
4	(1,3]	0	5.75497	0.00226999	0	1
5	(40,60]	0	0	0	0	0
6	(0,1]	0	0	0	0	0
7	(1,3]	0	0	0	0	0
8	(20,40]	67.1103	1071.05	0.499394	0	0
9	(60,100]	0	0	0	0	0
10	(0,1]	0	0	0	0	0
11	(10,20]	61.4755	1699.4	0.783919	3120	1
12	(60,100]	0.841223	25.533	0.00106281	0	0
13	(5,10]	926.381	18256.4	2.14577	0	1
14	(20,40]	0	0	0	0	1
15	(5,10]	1.17388	4.26471	0	280	0
16	(1,3]	0	0	0	160	1
17	(3,5]	0	0	0	0	0
18	(5,10]	9117.18	180230	122.072	200	1
19	(5,10]	0	0	0	320	0
20	(3,5]	32088.7	553802	567.97	2600	1
21	(40,60]	3.44032	97.5194	0.0222377	0	0
22	(60,100]	0	0	0	0	0
23	(40,60]	0	0	0	0	0
24	(60,100]	0	3.50392	0	0	0
25	(40,60]	0	0	0	0	0
26	(60,100]	0	0	0	0	0
27	(3,5]	182.988	6516.41	2.7624	400	0
28	(1,3]	0	0	0	0	1
29	(40,60]	104.671	4268.88	0.890377	0	1
30	(5,10]	334947	2.41379e+06	3378.2	63320	1
31	(10,20]	2256.95	31062.3	34.1012	3800	1
32	(0,1]	0	6.76274	0.00701269	0	0
33	(60,100]	0	0	0	0	1
34	(40,60]	19.0149	281.996	0.13809	0	1
35	(20,40]	69.7912	1713.37	1.57114	0	1
36	(1,3]	835.759	14551.3	9.83116	0	0
37	(60,100]	0	0	0	0	0
38	(40,60]	69.1485	1560.78	0.600599	240	1
39	(1,3]	87318.8	1.16892e+06	550.339	8000	1
40	(60,100]	0	0	0	0	0
41	(20,40]	0	37.4014	0.0169203	0	1
42	(40,60]	0	0	0	0	0
43	(20,40]	0	0	0	1800	0
44	(5,10]	1.11789	29.5024	0.00772449	0	0
45	(40,60]	47.286	1629.54	1.28099	0	1
46	(60,100]	22.2373	635.652	0.306254	0	1
47	(10,20]	3110.42	34039.2	31.0479	360	1
48	(40,60]	1040.32	19870.7	9.57539	0	0
49	(20,40]	0	0	0	0	0
50	(3,5]	0	0	0	0	0
51	(5,10]	36550.7	357137	241.425	20040	1
52	(20,40]	4784.07	61500.1	31.3341	2200	1
53	(3,5]	0	0	0	0	0
54	(20,40]	60.9397	895.422	0.4925	0	0
55	(40,60]	0	0	0	0	0
56	(5,10]	0.374584	62.8575	0.0186644	0	0
57	(5,10]	7902.07	191963	123.582	6160	1
58	(3,5]	0	0	0	0	0
59	(10,20]	0	0	0.00291708	0	1
60	(0,1]	0	0	0	0	0
61	(20,40]	0	0	0	0	0
62	(5,10]	0	0	0	0	0
63	(20,40]	40741.7	424730	279.251	2880	1
64	(5,10]	6442.14	105661	56.6379	3360	1
65	(10,20]	16374.2	117628	329.025	5080	0
66	(20,40]	0	34.9305	0.00345074	0	1
67	(20,40]	0	0	0	0	0
68	(0,1]	0	0	0	0	1
69	(1,3]	93678.2	1.62319e+06	480.457	35040	1
70	(20,40]	0	0	0	0	0
71	(10,20]	0	0	0	0	0
72	(20,40]	24527.8	328730	215.927	7040	1
73	(60,100]	0	0	0	0	0
74	(40,60]	0	0	0	0	0
75	(40,60]	0	0	0	0	0
76	(5,10]	0	0	0	0	0
77	(20,40]	16.8317	1938.41	3.21475	0	0
78	(20,40]	0	34.5931	0.015814	0	0
79	(60,100]	0	0	0	0	0
80	(60,100]	0	0	0	0	0
81	(10,20]	31198.9	358866	754.336	16240	1
82	(5,10]	13107.6	216219	122.744	10000	1
83	(20,40]	0	0	0	0	0
84	(20,40]	13.2512	269.342	0.0981403	0	0
85	(10,20]	7395.92	95346.4	51.7986	2760	0
86	(60,100]	0	0	0	0	0
87	(10,20]	0	0	0	0	0
88	(5,10]	14543.7	257705	138.65	360	1
89	(40,60]	0	0	0	0	1
90	(5,10]	0	0	0	0	0
91	(5,10]	0	0	0	0	0
92	(10,20]	6.00324	88.8692	0.0414161	0	0
93	(10,20]	1279.82	29878	15.4068	1320	1
94	(3,5]	25268.4	804160	0.0660152	11920	1
95	(5,10]	0	0	0	0	0
96	(0,1]	0	0	0	0	0
97	(60,100]	0	0	0	0	0
98	(40,60]	0	1.32171	0.00104312	0	1
99	(20,40]	0	0	0	0	0
100	(40,60]	0	0	0	0	0
101	(0,1]	0	0	0	0	0
102	(5,10]	51.4451	1253.43	0.227237	0	1
103	(10,20]	0	0	0	0	0
104	(0,1]	0	0	0	0	0
105	(0,1]	19.3906	592.199	0.16194	0	0
106	(10,20]	0	0	0	0	0
107	(20,40]	0	7.57515	0.000744369	0	1
108	(5,10]	0	19.1754	0.00509232	0	0
109	(60,100]	3.41489	55.7187	0.00651616	0	1
110	(20,40]	0	0	0	0	0
111	(5,10]	33910	472395	125.37	7600	1
112	(20,40]	0	0	0	0	0
113	(20,40]	122.85	3676.94	1.69835	0	1
114	(10,20]	0	0	0	0	0
115	(10,20]	0	0	0	240	0
116	(0,1]	0	0	0	0	0
117	(0,1]	0	0	0	0	0
118	(10,20]	573.255	13937.9	2.95153	0	0
119	(0,1]	0	0	0	0	0
120	(10,20]	35.1624	901.452	0.215354	NA	NA
121	(0,1]	0	0	0	560	0
122	(20,40]	672.811	14679	3.37104	0	1
123	(1,3]	0	0	0	480	0
124	(5,10]	0	0	0	0	0
125	(20,40]	21.6151	535.538	0.0336683	0	0
126	(0,1]	0	0	0.0047396	0	0
127	(10,20]	0	0	0	9800	1
128	(10,20]	0	0	0	0	0
129	(0,1]	50966.3	894448	695.169	9800	1
130	(3,5]	0	0	0	0	0
131	(10,20]	0	0	0	0	0
132	(1,3]	0	0	0	0	0
133	(1,3]	0	0	0	0	0
134	(1,3]	0	0	0	0	0
135	(3,5]	0	0	0	0	0
136	(1,3]	0	0	0	0	0
137	(20,40]	0	0	0	0	0
138	(60,100]	0	0	0	280	0
139	(40,60]	37.2981	609.467	0.159949	0	0
140	(3,5]	0.251754	100.708	0.0127887	0	1
141	(10,20]	43.9474	1805.68	0.356459	0	1
142	(5,10]	103.232	1851.99	0.367558	240	0
143	(5,10]	0	0	0	0	0
144	(5,10]	35387.1	601017	415.251	1200	1
145	(20,40]	0	0	0	0	0
146	(0,1]	0	0	0	0	0
147	(0,1]	0	0	0	400	0
148	(5,10]	198.054	8604.94	18.0142	0	1
149	(5,10]	22.2524	329.191	0.154565	0	1
150	(20,40]	6.18258	111.676	0.020094	0	1
151	(20,40]	0	0	0	0	0
152	(5,10]	0	0	0	0	0
153	(10,20]	1456.58	29317	5.51634	0	0
154	(10,20]	14706.5	352584	113.466	2960	1
155	(10,20]	1.22431	28.6899	0.0199308	0	1
156	(20,40]	0	0	0	0	0
157	(40,60]	38.4447	3930.89	0.883709	0	1
158	(20,40]	30.2178	880.204	0.29681	0	1
159	(40,60]	624.342	17432	2.46833	0	0
160	(40,60]	44.23	4104.79	1.67272	0	0
161	(60,100]	0	55.2523	0.0308972	0	0
162	(40,60]	0	0	0	0	0
163	(60,100]	5.43311	279.63	0.0194599	0	1
164	(20,40]	0	0	0	0	0
165	(20,40]	0	28.0666	0.0489113	27200	1
166	(10,20]	9650.83	126703	263	0	1
167	(40,60]	0	0	0	0	0
168	(5,10]	0	14.2657	0.0133064	0	1
169	(20,40]	0	19.2848	0.00154502	0	0
170	(40,60]	0	0	0	0	0
171	(40,60]	0	0	0	0	0
172	(60,100]	18.38	2519.59	3.01307	0	1
173	(20,40]	26.3456	761.102	0.113579	440	1
174	(60,100]	183.3	23346.7	33.0759	3560	0
175	(40,60]	4.75	675.94	0.337206	400	1
176	(40,60]	323.949	9228.76	2.04216	0	1
177	(40,60]	3389.14	61903.8	76.8152	0	1
178	(20,40]	0	0	0	0	1
179	(3,5]	0	110.634	0.0693628	0	0
180	(3,5]	0	25.5411	0.108659	0	1
181	(40,60]	18.28	1372.49	1.16105	0	0
182	(5,10]	3107.9	114545	171.767	6800	0
183	(40,60]	0	0	0	0	0
184	(5,10]	379.22	25998.7	26.5579	1680	1
185	(3,5]	0	0	0	0	0
186	(1,3]	66.52	9438.73	6.25524	1200	1
187	(5,10]	1662.44	72588.2	92.0914	0	1
188	(40,60]	5352.22	151178	231.446	5800	1
189	(5,10]	396.07	50749.6	43.9316	5760	1
190	(0,1]	18.8351	777.809	0.149477	0	1
191	(1,3]	0	0	0.00261388	0	1
192	(10,20]	0	0	0	0	0
193	(20,40]	1.27746	65.5177	0.000413093	0	0
194	(1,3]	469134	6.43319e+06	2022.86	13160	1
195	(0,1]	2211.1	70224.2	13.4142	1000	1
196	(40,60]	80.3765	1833.25	0.566921	0	1
197	(10,20]	254.74	5925.94	1.11541	520	1
198	(10,20]	0	48.843	0.0131071	0	1
199	(5,10]	31.8	7992.76	12.8935	0	1
200	(5,10]	0	0	0	0	0
201	(20,40]	106.57	3548.19	0.598545	0	1
202	(10,20]	0	0	0	0	0
203	(20,40]	1064.2	20646.5	4.3103	0	1
204	(5,10]	0	7.78874	0.00471383	0	0
205	(1,3]	9249.11	155642	75.8695	800	1
206	(5,10]	190.148	4170.57	1.12574	0	1
207	(40,60]	24.76	4617.85	12.0397	0	1
208	(10,20]	0	0	0	0	0
209	(3,5]	55.331	1492.19	0.584921	0	1
210	(40,60]	0	66.7283	0.0230714	0	1
211	(10,20]	6987.43	122096	28.5768	2200	1
212	(10,20]	3.33239	50.2708	0.0474563	0	0
213	(20,40]	0	0	0	0	0
214	(3,5]	4.75995	171.051	0.0109921	400	1
215	(3,5]	1026.89	32896.8	7.11762	0	1
216	(10,20]	43.5888	2283.42	0.344778	0	1
217	(20,40]	2.43	576.397	0.452249	0	1
218	(5,10]	350422	3777898	1450.95	100000	1
219	(40,60]	0	0	0	0	1
220	(20,40]	604.041	9002.69	5.60799	0	1
221	(1,3]	40411.9	568819	434.075	10000	1
222	(40,60]	0	0	0	0	0
223	(60,100]	0	9.43707	0.00938255	0	0
224	(0,1]	6.4679	68.1333	0.0356364	0	0
225	(3,5]	1.5777e+06	5630323	4936.29	16000	1
226	(0,1]	53265.9	858056	766.971	48200	1
227	(1,3]	200227	1.77459e+06	666.063	0	1
228	(20,40]	42460.2	287168	334.464	2000	0
229	(40,60]	0	55.7517	0.0186739	0	1
230	(20,40]	232.633	2645.41	1.68813	0	0
231	(3,5]	2.0335e+06	8223608	13947.7	84000	1
232	(0,1]	0	0	0	0	0
233	(0,1]	0	13.963	0.00446016	NA	0
234	(20,40]	448.388	10433.1	9.32461	0	0
235	(20,40]	0	0	0	0	0
236	(10,20]	0.949511	4389.04	5.55138	0	0
237	(20,40]	0	0	0	0	1
238	(5,10]	0	0	0	0	0
239	(1,3]	37524.9	207859	293.975	10720	0
240	(20,40]	0	0	0	0	1
241	(40,60]	7975.66	75761.4	17.8982	0	1
242	(20,40]	71997.2	413123	524.551	0	1
243	(3,5]	480806	4854456	6867.7	36000	1
244	(1,3]	0	0	0	400	0
245	(20,40]	43.3956	177.443	0.157262	0	1
246	(60,100]	11043.6	214669	93.186	0	1
247	(40,60]	0	0	0	0	1
248	(10,20]	83029.6	1.21104e+06	1974.4	6000	1
249	(40,60]	0	211.752	0	0	1
250	(20,40]	0	0	0	0	0
251	(5,10]	42652.3	491775	693.9	7320	1
252	(40,60]	0	0	0	0	0
253	(20,40]	655.829	21120.3	6.77082	0	0
254	(3,5]	2.07132	273.358	0.270277	0	1
255	(0,1]	0	0	0	0	0
256	(40,60]	0	94.3274	0.00480736	0	0
257	(5,10]	0	0	0	0	1
258	(3,5]	0	0	0	0	0
259	(20,40]	0.819558	46.7031	0.00166975	0	1
260	(20,40]	0	0	0	0	0
261	(40,60]	0	0	0	400	0
262	(60,100]	0	35.1538	0.00162474	0	0
263	(20,40]	0	0	0	0	0
264	(5,10]	750.581	17687.7	5.7319	600	0
265	(3,5]	75.6866	1334.46	0.553111	0	0
266	(5,10]	17.3983	737.884	0.0986473	0	1
267	(60,100]	0	0	0	0	0
268	(1,3]	0	0	0	0	0
269	(10,20]	731422	5.24354e+06	1986.36	58000	1
270	(10,20]	0	0	0	0	0
271	(40,60]	0	0	0	0	0
272	(20,40]	0	80.2049	0.00658281	0	1
273	(5,10]	0	3.0368	0.00208646	0	0
274	(40,60]	0	0	0	0	0
275	(10,20]	58.6093	1738.39	0.598127	0	1
276	(20,40]	0	0	0	0	0
277	(0,1]	0	0	0	0	0
278	(20,40]	0.445333	172.85	0.0183443	0	1
279	(0,1]	0	0	0.00315276	0	0
280	(10,20]	1.98253	92.7737	0.0188219	0	0
281	(5,10]	132389	1.31827e+06	370.182	56000	1
282	(5,10]	40662.9	812559	736.117	24000	1
283	(20,40]	3919.05	60779.9	19.5098	7400	1
284	(1,3]	0	0	0	0	0
285	(10,20]	370.454	7569.7	6.61428	14600	1
286	(10,20]	109.734	4939.77	0.944232	0	1
287	(40,60]	0	0	0	0	0
288	(20,40]	0	11.9788	0.00197108	0	1
289	(10,20]	127.401	1637.85	1.41038	2600	1
290	(40,60]	0	13.7972	0.00186778	0	0
291	(5,10]	0	0	0	0	0
292	(3,5]	2.64943	115.952	0.0350644	0	0
293	(1,3]	749.436	20227.7	7.30926	0	1
294	(60,100]	1.36661	50.9936	0.0131737	0	0
295	(20,40]	0	0	0.000277083	0	0
296	(10,20]	3490.94	65437.3	16.3048	6600	0
297	(5,10]	14.8097	483.481	0.214132	0	0
298	(10,20]	54.9054	1727.86	0.420476	0	1
299	(3,5]	107.939	2792	1.0905	0	0
300	(40,60]	46.6651	717.6	0.35409	0	1
301	(5,10]	0	0	0	0	0
302	(20,40]	0	0	0	0	0
303	(5,10]	0	0	0	200	0
304	(3,5]	13640.8	264974	125.546	0	1
305	(10,20]	1234.33	19624.7	13.0807	1600	1
306	(40,60]	13.0653	790.03	0.0959464	0	1
307	(10,20]	16323.8	323779	249.391	40000	1
308	(5,10]	2.25524	21.851	0.00867386	0	1
309	(1,3]	0	0	0	0	1
310	(20,40]	1020.96	29563.2	11.1067	800	1
311	(20,40]	0	0	0	0	0
312	(10,20]	60.4522	2477.79	0.459483	3000	0
313	(1,3]	0	0	0	0	0
314	(5,10]	0	0	0	0	0
315	(20,40]	0	134.84	0.000782346	0	0
316	(0,1]	0	0	0	0	0
317	(40,60]	0.332861	45.3313	0.0106649	0	0
318	(40,60]	0.407466	96.3934	0.00409207	0	0
319	(5,10]	119473	2206624	400.495	13880	1
320	(5,10]	0	0	0	0	0
321	(10,20]	0	0	0	0	0
322	(10,20]	0	11.1667	0.000580628	0	0
323	(5,10]	0	0	0	0	0
324	(10,20]	2511.59	43262.7	28.4604	3440	1
325	(60,100]	0	0	0	0	0
326	(60,100]	0	0	0	0	0
327	(40,60]	1.55697	3.95953	0.00108116	0	1
328	(3,5]	0	77.6321	0.0131946	0	0
329	(20,40]	48.464	863.398	0.314783	0	1
330	(5,10]	532.755	12830.7	1.37886	800	1
331	(3,5]	1.74968	10.5835	0.00487698	0	1
332	(3,5]	3302.39	55604.7	19.0907	0	1
333	(0,1]	0	0	0	0	0
334	(3,5]	0	0	0	0	0
335	(1,3]	7.46364	264.886	0.0298646	0	1
336	(20,40]	49.0089	1502.55	0.238554	0	1
337	(5,10]	3743.84	73324.4	14.2807	2600	1
338	(3,5]	13707.4	182700	69.9903	3840	1
339	(0,1]	0	0	0	0	0
340	(20,40]	423.546	6214.13	1.56125	0	1
341	(20,40]	0	0	0	0	0
342	(1,3]	4.20095	177.781	0.0533724	1520	1
343	(10,20]	4.39483	36.5847	0.0221183	0	0
344	(40,60]	0	0	0	0	1
345	(5,10]	0	0	0	0	0
346	(10,20]	227.309	5300.28	1.57926	640	1
347	(5,10]	151781	2.56413e+06	925.707	99200	1
348	(5,10]	8398.39	74063	53.6668	2760	1
349	(10,20]	7657.23	113796	56.5748	5840	1
350	(20,40]	330.46	4756.29	2.229	0	0
351	(3,5]	0	0	0	0	0
352	(20,40]	0	0	0	0	0
353	(60,100]	2.35766	74.9806	0.0357433	0	0
354	(10,20]	38.4221	886.292	0.999614	0	1
355	(3,5]	191.009	2336.16	1.30451	0	1
356	(20,40]	1597.96	36958.7	21.2495	8640	1
357	(3,5]	45418.5	916282	579.256	39200	1
358	(60,100]	321.473	5468.32	0.946261	0	1
359	(5,10]	2627.15	34539.5	17.2792	1640	1
360	(20,40]	18.2396	256.769	0.173215	0	1
361	(5,10]	0.785553	12.6743	0.00535006	0	0
362	(20,40]	0	0	0	0	0
363	(20,40]	12.3611	324.509	0.0243551	0	1
364	(40,60]	0	0	0	0	0
365	(60,100]	65.1234	1025.2	0.271673	0	0
366	(1,3]	0	0	0	0	0
367	(5,10]	0.972956	8.32456	0.0020815	0	0
368	(5,10]	1.46283	12.1449	0.00788904	0	0
369	(5,10]	0	0	0	0	0
370	(5,10]	0	0	0	0	0
371	(10,20]	0	0	0	0	0
372	(3,5]	0	0	0	0	0
373	(10,20]	143.007	2218.51	0.83924	13320	1
374	(20,40]	0	0	0	0	0
375	(5,10]	5319.4	61728	23.2619	1800	1
376	(1,3]	7814.2	83347.2	44.8645	1160	1
377	(10,20]	0	0	0	0	0
378	(40,60]	0	0	0	0	1
379	(40,60]	16.3496	569.23	0.288268	0	1
380	(0,1]	0	0	0	0	0
381	(10,20]	0	1203.27	1.56826	0	1
382	(5,10]	0	0	0	0	0
383	(5,10]	0	0	0	0	1
384	(3,5]	248158	2.49921e+06	2016.67	21200	1
385	(40,60]	0	0	0	0	0
386	(20,40]	0	0	0	0	0
387	(20,40]	14279.3	147281	83.9698	2440	0
388	(1,3]	19510.2	206713	140.025	2440	0
389	(5,10]	0	25.4474	0.000672339	NA	NA
390	(5,10]	0.427207	48.2867	0.0167294	0	1
391	(5,10]	3.28389	8.02076	0.001141	0	0
392	(5,10]	269416	2.86873e+06	2491.17	85120	1
393	(20,40]	21.3108	642.255	0.611676	0	1
394	(3,5]	42.5954	1854.74	0.975722	0	0
395	(20,40]	0	0	0	0	0
396	(3,5]	0	3.18394	0	0	0
397	(10,20]	6.26729	71.2965	0	0	0
398	(5,10]	0	6.71345	0.00252969	0	0
399	(5,10]	0	8.23339	0.00271483	NA	NA
400	(10,20]	103.267	2216.32	2.0655	0	1
401	(10,20]	0	0	0.000387248	0	0
402	(60,100]	0	0	0	240	1
403	(40,60]	0	0	0	0	0
404	(0,1]	413901	1.74936e+06	3608.91	269120	0
405	(40,60]	5.65401	357.048	0.0756198	0	1
406	(10,20]	0.785598	118.037	0.146597	0	0
407	(40,60]	1.7212	121.582	0.0662609	0	0
408	(0,1]	1004.04	8955.24	6.68452	2720	1
409	(20,40]	0	0	0	0	0
410	(5,10]	234910	1.49288e+06	1497.47	20000	0
411	(0,1]	0	0	0	0	0
412	(1,3]	0	0	0	0	0
413	(5,10]	17.0668	304.355	0.633965	0	0
414	(20,40]	25.8688	1033.01	0.975068	0	1
415	(5,10]	1.22551e+06	8710380	5007.76	28000	0
416	(60,100]	0	17.9078	0.00367272	0	1
417	(40,60]	0	0	0	0	0
418	(20,40]	10.1862	194.931	0.0595221	0	1
419	(20,40]	0	0	0	0	0
420	(1,3]	0	14.9437	0.00348464	0	0
421	(5,10]	741.052	10468.8	4.60528	1440	1
422	(10,20]	75.9902	2771.57	0.739881	0	1
423	(3,5]	3.10515	274.919	0.0535486	0	1
424	(20,40]	0	0	0	0	0
425	(40,60]	0	0	0	0	0
426	(5,10]	12577.1	156576	241.551	12920	1
427	(20,40]	733.769	13395.6	4.47035	800	1
428	(20,40]	478.218	10897.5	4.58188	1160	0
429	(5,10]	171193	2.08289e+06	1002.2	48000	1
430	(0,1]	0	0	0.000964331	0	0
431	(60,100]	0	0	0	0	0
432	(60,100]	0	0	0	0	0
433	(20,40]	0	0	0	0	0
434	(40,60]	0	12.1023	0.000531142	0	1
435	(20,40]	0	0	0	0	0
436	(0,1]	0	0	0	0	0
437	(1,3]	149776	1.88113e+06	756.844	180000	1
438	(5,10]	143745	1.1823e+06	1314.81	116000	1
439	(3,5]	375230	6256384	1045.05	320000	1
440	(0,1]	0	0	0	0	0
441	(40,60]	0	0	0	0	0
442	(3,5]	31505.9	498247	144.895	22400	1
443	(60,100]	0	0	0	0	0
444	(40,60]	6.50384	493.888	0.171986	400	1
445	(5,10]	64293.4	484827	157.517	60800	1
446	(20,40]	240.944	4269	1.5753	5080	1
447	(20,40]	0	0	0	0	0
448	(5,10]	0	0	0	0	0
449	(20,40]	0	0	0	0	0
450	(5,10]	0	0	0	0	0
451	(5,10]	101192	1.30328e+06	458.332	70000	1
452	(20,40]	1867.38	18304.3	6.71435	1800	1
453	(20,40]	0	0	0	0	0
454	(1,3]	0	0	0	0	0
455	(20,40]	0	0	0	0	0
456	(0,1]	0	0	0	0	0
457	(10,20]	0	0	0	0	0
458	(20,40]	0	0	0	0	0
459	(0,1]	0	0	0	0	0
460	(40,60]	454.673	8181.66	6.75027	0	1
461	(20,40]	0	0	0	0	0
462	(1,3]	25045.7	234177	268.316	22000	1
463	(10,20]	3372.73	38413.4	19.0865	23080	1
464	(10,20]	3.87772	194.225	0.0264297	0	1
465	(5,10]	278.686	4873.25	1.17169	0	1
466	(40,60]	0	0	0	0	0
467	(10,20]	5.83538	347.529	0.0285889	0	1
468	(60,100]	0	0	0	0	0
469	(60,100]	0	0	0	0	0
470	(60,100]	0	0	0	0	0
471	(5,10]	285930	2.0128e+06	4833.05	323600	1
472	(5,10]	212429	3093426	737.483	159320	1
473	(20,40]	234600	1.90388e+06	1045.11	164000	1
474	(40,60]	0	0	0	0	0
475	(5,10]	13677.4	239042	126.787	239200	1
476	(3,5]	5.46338	377.997	0.191299	0	1
477	(5,10]	0	1.27537	0.0106859	0	0
478	(0,1]	0	0	0	0	0
479	(5,10]	0	18.9673	0.0138634	0	0
480	(5,10]	33.1069	535.1	0.350843	0	1
481	(1,3]	1.13594	10.4733	0.00346161	0	0
482	(40,60]	0	0	0	0	0
483	(60,100]	84.0457	1710.15	0.857236	0	1
484	(5,10]	0	0	0	0	0
485	(10,20]	0	0	0	0	0
486	(40,60]	13.7525	267.069	0.0558443	0	0
487	(40,60]	0	0	0	0	0
488	(10,20]	0	0	0	0	0
489	(60,100]	2215.92	36830.6	43.9383	30000	1
490	(40,60]	0	0	0	0	0
491	(20,40]	8.00911	431.728	0.0988238	0	1
492	(1,3]	1238.66	20780.1	16.0674	1800	0
493	(20,40]	38.2952	703.877	0.740356	0	1
494	(10,20]	0	0	0	0	0
495	(5,10]	14.77	162.589	0.0587033	0	1
496	(1,3]	103.08	2445.98	0.559821	400	1
497	(60,100]	13.1881	686.754	0.219911	0	1
498	(60,100]	0	0	0	0	0
